# Supplementary material for: Real-World Data Assessing the Impact of Lymphovascular Space Invasion on the Diagnostic Performance of Sentinel Lymph Node Mapping in Endometrial Cancer
Source: Cancers (Basel). 2023 Dec 22;16(1):67. doi: 10.3390/cancers16010067 (PMC10778553; doi:10.3390/cancers16010067)
Supplement: Supplementary file 1 [file cancers-16-00067-s001.zip]

Archive with 1 entries (1 files):
- cancers-2782360-supplementary.pdf
